# Supplementary material for: Novel pathological variants of NHP2 affect N-terminal domain flexibility, protein stability, H/ACA Ribonucleoprotein (RNP) complex formation and telomerase activity
Source: Hum Mol Genet. 2023 Jul 13;32(19):2901–12. doi: 10.1093/hmg/ddad114 (PMC10508036; doi:10.1093/hmg/ddad114)
Supplement: Supplemental_Material_Table_S1_ddad114 [file supplemental_material_table_s1_ddad114.xlsx]

## Sheet: hTR HeLa 3 exp
Supplemental Material, Table S1
	hTR ct1	hTR ct2	hTR ct3	hTR ct avg.		gapdh ct1	gapdh ct2	gapdh ct3	Gapdh average CT		delta Ct	delte delta Ct	2^-delta delta Ct
EV exp1	25.3747	24.988	25.3263	25.2297		14.9854	14.6659	14.7907	14.814		10.4157	3.79018	0.0722841
EV exp2	27.5032	27.706	27.5802	27.5965		17.3272	17.5139	17.2339	17.3583		10.2382	3.61267	0.0817482
EV exp3	23.9773	24.1018	23.8361	23.9717		15.0741	15.1542	15.081	15.1031		8.86866	2.24315	0.211225
WT exp1	21.2688	21.414	21.4691	21.384		15.3332	15.4608	15.1481	15.314		6.06994	-0.555569	1.46975
WT exp2	23.6727	23.484	23.6197	23.5921		16.8227	16.7022	16.6521	16.7256		6.86649	0.240983	0.846169
WT exp3	23.2433	22.9311	22.8485	23.0076		16.2217	16.1961	15.7848	16.0675		6.9401	0.314587	0.804081
A39T exp1	23.3592	23.3175	23.3783	23.3517		15.3459	14.8882	14.6978	14.9773		8.37435	1.74884	0.297541
A39T exp2	25.6745	25.5782	25.721	25.6579		17.0902	17.161	16.8818	17.0444		8.61354	1.98803	0.252083
A39T exp3	24.5278	24.3914	24.3114	24.4102		15.4601	15.5828	15.3722	15.4717		8.93852	2.31301	0.201241
T44M exp1	23.2817	22.8521	23.0371	23.057		14.6542	15.1234	14.904	14.8939		8.1631	1.53759	0.34446
T44M exp2	25.1602	25.0276	24.9817	25.0565		16.9846	16.943	16.7414	16.8897		8.16684	1.54133	0.34357
T44M exp3	23.8208	24.0144	24.0782	23.9712		15.5794	15.44	15.6086	15.5426		8.42851	1.803	0.286577
Calibrator (average ∆Ct control group)			6.62551
	Average	SD	SE (standard error)
EV	0.121753	0.07763	0.0448197
WT	1.04	0.372768	0.215218
A39T	0.250288	0.0481753	0.027814
T44M	0.324869	0.0331645	0.0191475
