# Supplementary material for: Novel pathological variants of NHP2 affect N-terminal domain flexibility, protein stability, H/ACA Ribonucleoprotein (RNP) complex formation and telomerase activity
Source: Hum Mol Genet. 2023 Jul 13;32(19):2901–12. doi: 10.1093/hmg/ddad114 (PMC10508036; doi:10.1093/hmg/ddad114)
Supplement: Supplemental_Material_Table_S2_ddad114 [file supplemental_material_table_s2_ddad114.xlsx]

## Sheet: Sheet1
Supplemental Material, Table S2
	TRAP ct1	TRAP ct2	TRAP ct3	TRAP ct avg.		Heat cntr. Ct1	Heat cntr. Ct2		Heat cntr. Avg.			log TRAP	log- TRAP	log- normal. To WT		log Heat	log- Heat	log- Heat normal. To WT
EV exp1	30.7102	30.7743	30.7155	30.7333		35.5033	34.5854		35.0444		EV exp1	6.476	2.99229e+06	0.109946		5.08521	121676	0.00447077
EV exp2	29.7866	29.8136	29.9149	29.8384		30.9938	30.8506		30.9222		EV exp2	6.06196	1.15335e+06	0.156942		5.69664	497323	0.0676732
EV exp3	28.8821	28.834	28.724	28.8134		30.5986	31.0064		30.8025		EV exp3	6.40746	2.55539e+06	0.423004		5.73699	545751	0.0903404
WT exp1	27.5689	27.8325	27.8825	27.7613		34.8067	34.4683		34.6375		WT exp1	7.43482	2.72159e+07	1		5.21647	164614	0.00604843
WT exp2	27.751	26.6426	27.9633	27.4523		30.7002	30.6089		30.6545		WT exp2	6.86622	7.34889e+06	1		5.78687	612169	0.0833009
WT exp3	27.6689	27.655	27.7905	27.7048		29.7293	30.9463		30.3378		WT exp3	6.78111	6.04105e+06	1		5.89362	782742	0.129571
A39T exp1	28.8027	28.7354	28.6432	28.7271		34.2453	35.038		34.6417		A39T exp1	7.12324	1.32813e+07	0.487998		5.21513	164108	0.00602984
A39T exp2	28.202	28.2026	28.437	28.2805		30.5027	30.5356		30.5192		A39T exp2	6.58706	3.86419e+06	0.525819		5.83249	679975	0.0925275
A39T exp3	28.2086	28.6059	28.4723	28.4289		30.5975	29.7991		30.1983		A39T exp3	6.53703	3.44371e+06	0.570052		5.94065	872266	0.14439
T44M exp1	28.4287	28.5197	28.3834	28.4439		31.8249	34.1963		33.0106		T44M exp1	7.21459	1.63902e+07	0.6		5.74132	551219	0.0202535
T44M exp2	28.1352	28.6474	28.154	28.3122		30.5386	30.4363		30.4875		T44M exp2	6.57638	3.77029e+06	0.513042		5.84318	696917	0.0948329
T44M exp3	28.4022	28.5459	28.3734	28.4405		26.3855	31.2483		28.8169		T44M exp3	6.53313	3.41291e+06	0.564954		5.58674	386135	0.0639186
												TRAP avg.	Heat avg.
exp1	TSR8 1	TSR8 0,1	TSR8 0,01								EV	0.229964	0.0541615
ct1	27.9589	31.5858	34.0176								WT	1	0.0729733
ct2	27.5347	31.4246	33.9369								A39T	0.527957	0.0809824
ct3		31.1909	33.8841								T44M	0.559332	0.0596683
ct avg.	27.7468	31.4004	33.9462
log	7.38	6.38	5.38
exp2,3
ct1	26.1638	30.134	31.472
ct2	24.5588	30.1048	31.334
ct3		29.8459	31.079
ct avg.	25.3613	30.0282	31.295
log	7.38	6.38	5.38
