# Supplementary material for: Novel pathological variants of NHP2 affect N-terminal domain flexibility, protein stability, H/ACA Ribonucleoprotein (RNP) complex formation and telomerase activity
Source: Hum Mol Genet. 2023 Jul 13;32(19):2901–12. doi: 10.1093/hmg/ddad114 (PMC10508036; doi:10.1093/hmg/ddad114)
Supplement: Supplemental_Material_Table_S3_ddad114 [file supplemental_material_table_s3_ddad114.xlsx]

## Sheet: ht1080 htr 3 exp
Supplemental Material, Table S3
	hTR ct1	hTR ct2	hTR ct3	hTR ct avg.		gapdh ct1	gapdh ct2	gapdh ct3	Gapdh average CT		delta Ct	delte delta Ct	2^-delta delta Ct
EV exp1	33.6654	33.8484	33.6587	33.7242		14.9558	15.0926	14.8757	14.9747		18.7494	4.10688	0.058037
EV exp2	31.7462	31.5946	32.0857	31.8089		14.6615	14.7236	14.7927	14.7259		17.0829	2.44038	0.184236
EV exp3	32.1138	31.9143	31.9188	31.9823		14.8335	14.987	14.7024	14.841		17.1413	2.49877	0.176927
WT exp1	29.8888	29.6145	30.0055	29.8363		14.9595	15.0714	14.9007	14.9772		14.859	0.216477	0.860664
WT exp2	28.8724	29.0379	29.0429	28.9844		14.2768	14.2898	14.6975	14.4214		14.563	-0.079541	1.05668
WT exp3	29.3256	29.3174	29.059	29.234		14.5763	14.6695	14.9394	14.7284		14.5056	-0.136936	1.09957
A39T exp1	30.602	30.0369	30.0961	30.245		14.6719	14.8864	15.0075	14.8553		15.3897	0.747182	0.595766
A39T exp2	29.2033	29.6735	29.3927	29.4232		14.1217	14.3272	14.2096	14.2195		15.2037	0.561096	0.677787
A39T exp3	30.2257	30.0317	30.0772	30.1115		15.137	15.3826	15.6645	15.3947		14.7168	0.0742829	0.949814
T44M exp1	30.5559	30.163	30.1424	30.2871		14.4302	15.0175	15.049	14.8322		15.4549	0.812314	0.569468
T44M exp2	29.4645	29.6909	29.8	29.6518		14.1842	14.2568	14.3846	14.2752		15.3766	0.734032	0.601221
T44M exp3	30.7492	30.6899	31.7188	31.0527		15.3347	15.2634	15.2925	15.2969		15.7558	1.11323	0.462257
Calibrator (average ∆Ct control group)			14.6426
	Average	SD	SE (standard error)
EV	0.139733	0.0708453	0.0409026
WT	1.00564	0.127369	0.0735363
A39T	0.741122	0.185327	0.106998
T44M	0.544315	0.0728165	0.0420406
