# Supplementary material for: Novel pathological variants of NHP2 affect N-terminal domain flexibility, protein stability, H/ACA Ribonucleoprotein (RNP) complex formation and telomerase activity
Source: Hum Mol Genet. 2023 Jul 13;32(19):2901–12. doi: 10.1093/hmg/ddad114 (PMC10508036; doi:10.1093/hmg/ddad114)
Supplement: Supplemental_Material_Table_S4_ddad114 [file supplemental_material_table_s4_ddad114.xlsx]

## Sheet: Sheet1
Supplemental Material, Table S4
	TRAP ct1	TRAP ct2	TRAP ct3	TRAP ct avg.		Heat cntr. Ct1	Heat cntr. Ct2		Heat cntr. Avg.			log TRAP	log- TRAP	log- normal. To WT		log Heat	log- Heat	log- Heat normal. To WT
EV exp1	28.692	28.5167	28.5954	28.6014		30.806	31.2456		31.0258		EV exp1	4.03944	10950.6	0.37887		3.17044	1480.6	0.0512261
EV exp2	29.8392	29.8431	29.6681	29.7835		30.762	30.4706		30.6163		EV exp2	3.61572	4127.85	0.167545		3.31722	2075.97	0.0842612
EV exp3	28.6068	28.2917	28.9692	28.6226		30.8008	31.3808		31.0908		EV exp3	4.51347	32618.8	0.390856		3.79697	6265.74	0.0750794
WT exp1	27.3169	27.5122	27.4471	27.4254		30.8819	31.1621		31.022		WT exp1	4.46095	28903.3	1		3.17178	1485.2	0.051385
WT exp2	27.5444	27.6934	28.1104	27.7827		30.6617	30.2982		30.48		WT exp2	4.39159	24637.3	1		3.36609	2323.21	0.0942965
WT exp3	27.0058	27.2542	27.3913	27.2171		32.1416	32.35		32.2458		WT exp3	4.92145	83454.8	1		3.4617	2895.32	0.0346933
A39T exp1	28.0966	27.396	27.8506	27.7811		30.7398	30.85		30.7949		A39T exp1	4.33346	21550.6	0.745611		3.25319	1791.4	0.061979
A39T exp2	28.2454	27.9325	27.9417	28.0399		30.2066	31.0017		30.6041		A39T exp2	4.24069	17405.8	0.706483		3.32158	2096.89	0.0851105
A39T exp3	27.6668	27.8335	27.9	27.8001		32.2558	32.7283		32.4921		A39T exp3	4.75222	56521.7	0.677273		3.39021	2455.9	0.0294279
T44M exp1	27.8525	27.8724	27.7164	27.8138		30.6461	30.7699		30.708		T44M exp1	4.32174	20976.9	0.725763		3.28436	1924.69	0.0665907
T44M exp2	27.8337	27.8556	28.1123	27.9339		31.7242	31.0685		31.3963		T44M exp2	4.27869	18997.2	0.771075		3.03762	1090.49	0.044262
T44M exp3	27.918	27.6288	28.1363	27.8944		32.9245	32.5839		32.7542		T44M exp3	4.72485	53070.3	0.635918		3.31411	2061.14	0.0246977
												TRAP avg.	Heat avg.
exp3	TSR8 1	TSR8 0,1	TSR8 0,01	TSR8 0,001							EV	0.312424	0.0701889
ct1	18.7792	22.0112	25.4505	29.1942							WT	1	0.0601249
ct2	18.733	22.0342	25.5128	29.1748							A39T	0.709789	0.0588391
ct3	19.0129	22.2259	25.7124	29.1368							T44M	0.710918	0.0451835
ct avg.	18.8417	22.0904	25.5586	29.1686
log	7.38	6.38	5.38	4.38
exp1,2
ct1	19.11	22.6044	25.0432	27.3579
ct2	18.9299	22.662		27.6484
ct3	18.8339	22.2316	24.9072	27.2911
ct avg.	18.9579	22.4993	24.9752	27.4325
log	7.38	6.38	5.38	4.38
