# Supplementary material for: Novel pathological variants of NHP2 affect N-terminal domain flexibility, protein stability, H/ACA Ribonucleoprotein (RNP) complex formation and telomerase activity
Source: Hum Mol Genet. 2023 Jul 13;32(19):2901–12. doi: 10.1093/hmg/ddad114 (PMC10508036; doi:10.1093/hmg/ddad114)
Supplement: Supplemental_Material_Table_S5_ddad114 [file supplemental_material_table_s5_ddad114.xlsx]

## Sheet: Sheet1
Supplemental Material, Table S5
	NHP2 ct1	NHP2 ct2	NHP2 ct3	NHP2 average CT		gapdh ct1	gapdh ct2	gapdh ct3	Gapdh average CT		delta Ct	delte delta Ct	2^-delta delta Ct
(exp1)pwz -gRNA	19.6165	19.1272	18.7602	19.168		14.8214	14.6466	14.4618	14.6433		4.52471	-0.131335	1.09531
(exp2)pwz -gRNA	18.5333	18.6283	18.5311	18.5642		13.6494	13.8789	13.845	13.7911		4.77313	0.117084	0.92205
(exp3)pwz -gRNA	19.2742	19.2131	19.1326	19.2066		14.6773	14.5121	14.4197	14.5363		4.6703	0.0142507	0.990171
(exp1)Ctr pwz+gRNA	21.8562	21.27	21.4572	21.5278		14.5504	14.5574	14.8737	14.6605		6.86729	2.21124	0.215949
(exp2)Ctr pwz+gRNA	20.9144	20.8087	21.0072	20.9101		14.2028	14.295	14.279	14.259		6.65112	1.99507	0.250856
(exp3)Ctr pwz+gRNA	21.2374	21.104	21.0307	21.124		14.8881	14.8171	14.7688	14.8246		6.29942	1.64337	0.320108
(exp1)Wt Fl	17.6155	18.0787	17.8078	17.834		14.9577	15.0935		15.0256		2.80841	-1.84764	3.59911
(exp2)Wt FL	17.9462	17.7895	17.8738	17.8698		14.0655	14.1522	14.1662	14.1279		3.74187	-0.914182	1.8845
(exp3)Wt FL	18.0094	17.9543	17.8401	17.9346		14.7788	14.6977	14.6523	14.7096		3.22502	-1.43102	2.69638
(exp1)Wt d24	18.2672	19.5079	19.2348	19.0033		13.924	14.4145	14.8839	14.4075		4.59585	-0.0601991	1.04261
(exp2)Wt d24	17.4838	17.9211	17.6944	17.6998		14.2096	14.5012	14.4905	14.4004		3.29937	-1.35668	2.56094
(exp3)Wt d24	16.8272	16.885	17.0446	16.9189		14.5072	14.5537	14.5942	14.5517		2.36724	-2.2888	4.88651
(exp1)Wt d38	18.5815	18.787	19.23	18.8662		15.0569	14.8075	14.723	14.8625		4.0037	-0.65235	1.57173
(exp2)Wt d38	17.5009	17.3472	17.5304	17.4595		14.4136	14.282	14.2128	14.3028		3.15669	-1.49936	2.82717
(exp3)Wt d38	17.8543	17.7069	17.9235	17.8282		14.6916	14.4432	14.3888	14.5079		3.32035	-1.3357	2.52397
Calibrator (average ∆Ct control group)			4.65605
	Average	SD	SE (standard error)
Pwz -gRNA	1.00251	0.0872849	0.050394
Pwz +gRNA	0.262304	0.053015	0.0306082
WF FL	2.72666	0.857708	0.495198
Wt d24	2.83002	1.93603	1.11776
Wt d38	2.30762	0.655089	0.378216
